# Supplementary material for: Probiotic Bacillus licheniformis ZW3 Alleviates DSS-Induced Colitis and Enhances Gut Homeostasis
Source: Int J Mol Sci. 2024 Jan 1;25(1):561. doi: 10.3390/ijms25010561 (PMC10778761; doi:10.3390/ijms25010561)
Supplement: Supplementary file 1 [file ijms-25-00561-s001.zip]

Archive with 1 entries (1 files):
- ijms-2765509-supplementary.pdf
